# Supplementary material for: Psoriatic Resolved Skin Epidermal Keratinocytes Retain Disease-Residual Transcriptomic and Epigenomic Profiles
Source: Int J Mol Sci. 2023 Feb 25;24(5):4556. doi: 10.3390/ijms24054556 (PMC10002496; doi:10.3390/ijms24054556)
Supplement: Supplementary file 1 [file ijms-24-04556-s001.zip]

Archive with 1 entries (1 files):
- ijms-2143985-supplementary.pdf
